# Supplementary material for: Auditory Deficits in Audiovisual Speech Perception in Adult Asperger’s Syndrome: fMRI Study
Source: Front Psychol. 2019 Oct 10;10:2286. doi: 10.3389/fpsyg.2019.02286 (PMC6795762; doi:10.3389/fpsyg.2019.02286)
Supplement: TABLE S1 — Stimulus list. [file Table_1.XLSX]

## Sheet: stimuls list
congruent	incongruent
av	a	v
arbeit	boden	opfer
beginn	bruder	dichter
betrag	dichter	ruhe
chemie	drittel	boden
datum	erde	soldat
ehre	ertrag	menge
engel	frage	jugend
fabrik	grenze	frage
firma	gruppe	drittel
gebiet	hotel	gruppe
himmel	insel	hotel
irrtum	jugend	vogel
katze	kirche	zweifel
kobra	menge	wagen
krabbe	morgen	bruder
lage	musik	morgen
leben	nager	musik
liter	natur	verlust
masse	ochse	grenze
mitte	opfer	ertrag
niveau	panther	zufall
osten	richtung	sache
pause	ruhe	ochse
produkt	sache	stelle
quelle	soldat	erde
raupe	stelle	ware
regen	verein	natur
schulter	verlust	winter
termin	vogel	insel
tiefe	wagen	verein
truthan	ware	raupe
urlaub	winter	zebra
verband	zebra	nager
wunder	zufall	panther
zimmer	zweifel	kirche
